# Supplementary material for: A differential requirement for ciliary transition zone proteins in human and mouse neural progenitor fate specification
Source: Nat Commun. 2025 Apr 5;16:3258. doi: 10.1038/s41467-025-58554-3 (PMC11972330; doi:10.1038/s41467-025-58554-3)
Supplement: Supplementary file 4 — Source Data [file 41467_2025_58554_MOESM4_ESM.zip]

Archive with 4 entries (4 files):
- source data file.xlsx
- __MACOSX/._source data file.xlsx
- source data_westen blot.pdf
- __MACOSX/._source data_westen blot.pdf
