# Supplementary material for: A differential requirement for ciliary transition zone proteins in human and mouse neural progenitor fate specification
Source: Nat Commun. 2025 Apr 5;16:3258. doi: 10.1038/s41467-025-58554-3 (PMC11972330; doi:10.1038/s41467-025-58554-3)
Supplement: Supplementary file 4 — Source Data [file 41467_2025_58554_MOESM4_ESM.zip › source data file.xlsx]

## Sheet: Figure 1e
Percentage of Olig2+ nuclei per organoid section at day 4
WT	Rpgrip1l-/-
26.178	0.954198
25.6906	0
25.5474	0
22.8972	4.53858
14.2349	0
20.6897	1.83246
40.5941	2.40964
36.6391	4.60526
21.9298	1.27551
47.7273	1
33.574	2.62172
53.4125	0
41.4986	0.717703
34.2048	17.8273
38.8368	16.6008
29.3814	23.7569
30.2059	16.6667
59.8802	13.6612
48.1876	13.3333
64.9007	23.9024
63.8243	14.6497
76.7568	24.4389
47.3418	8.62069
65.4206	12.4424
27.5748	8.90688
45.122	1.35135
57.9545	7.95918
63.7184	2.27642
49.1443	0
55	0.978474
38.8235	4.28336
36.6038	4.00844
31.1644
50.9346
32.8125
30.137

## Sheet: Figure 1f
Percentage of Islet1+ nuclei per organoid section at day 4
WT	Rpgrip1l-/-
58.8644	1.4218
43.75	0
45.3958	0.449944
28.7532	0.383142
35.9425	0.301205
23.1959	0.3003
35.2941	0.193611
32.8402	0
42.375	0
67.9089	1.85185
70	0.609756
84.4156	1.5873
48.1805	0.297324
33.0891	1.04058
52.6316	0.746269
44.4574	0.149925
55.2239	0.23753
63.5229	0.271739
27.9762	2.0936
32.1429	2.28916
38.342	0.625
47.2756	1.34771
45.6662	0.488998
	1.27315
	0.955631
	2.77778
	0.996678
	0.833333

## Sheet: Figure 1g
Percentage of Nkx6.1+ nuclei per organoid section at day 4
WT	Rpgrip1l-/-
75.4717	0.612245
36.9863	1.78862
65.4206	33.8028
44.2708	1.76125
42.0091	10.5437
49.9575	1.68776
61.5385	1.07527
64.4755	1.39276
70.17	0.847458
52.9412	3.8623
52.4752	1.30719
80.1653	0.348432
48.2456	18.8596
62.7273	5.35714
60.6498	9
76.2611	10.8614
69.1643	4.54545
61.4379	3.82775
63.0394
48.7113

## Sheet: Figure 1h
Percentage of Pax6+ nuclei per organoid section at day 4
WT	Rpgrip1l-/-
37.7404	98.2993
28.8889	95.8748
49.7543	100
28.0627	98.4848
62.0253	99.5798
26.2821	99.5754
32.0755	98.8679
29.1815	100
23.7822	100
33.2604	100
16.8992	100
88.5965	100
23.2258	88.3152
67.1533	88.7931
17.7172	87.1084
28.6082	95.625
36.7647	91.9137
48.6301	78.7286
36.5957
60.1307
30.7229
26.862
27.6316
31.2719
33.2429
48.6824

## Sheet: Figure 1i
Spinal progenitors markers
Mean Log2tpm+1 at indicated times points
SYMBOL	WT-D2	WT-D3	WT-D4	WT-D5	WT-D6	WT-D7	KO-D2	KO-D3	KO-D4	KO-D5	KO-D6	KO-D7
Zic1	1.14759786350559	1.95716131888915	0.696447535338193	3.00886942928863	2.98437268039399	3.26561857205167	1.24440020842895	2.99882257007572	1.55218663032589	3.31070731241196	3.53867011503745	3.1720926287506
Olig3	0.131478347529146	5.94243824231895	3.32682266855603	1.63418324468676	3.81535690862417	7.08778362902193	0.152822649932476	5.36224963297203	2.09751617529719	2.69446676900995	3.50801868037135	3.97189336879926
Msx1	2.28157916345226	6.37060264896267	2.65657202395106	0.696024054134258	0.336532981573805	1.1641363106247	2.74544696070212	6.59149230291552	2.77197509899394	2.08945628944485	2.54010184751431	3.01712282241416
Pax3	0.0893741685759804	1.40566452712319	1.85233656376185	0.134909252052964	0.0466684052267469	0.168505075775099	0.103921570181367	2.6618590424038	2.68460705152441	1.72983660542935	1.47578934461453	1.39821827804134
Pax7	0.265946171577742	0.723766473392856	0.191405548590309	0.093088848791973	0.0565569363206512	0.0392590720871023	0.400800720248844	1.07117701430531	2.20179671467602	2.30829943580109	2.12561002757466	1.99831481123751
Dbx1	0	0.758204058378039	0.48295630297474	2.15799134627883	1.25211139798385	1.39668921465676	0	2.18696044505883	7.94585340389107	6.6956797537257	6.03507255412785	5.47152668916813
Dbx2	1.63629296394756	0.893751670543974	1.65853960107492	0.464704210147312	0.751970609721051	0.751020570551184	1.60002211334942	1.22570082234143	5.33192694239205	5.19619840053481	5.12043011778907	3.9997499518717
Irx3	4.56405787764137	5.5230319195815	5.25071059403083	5.41911901365203	5.5459953461149	4.58152493996755	4.97501171372996	6.26505810373907	8.22044299708596	7.69037443294867	7.32477758054396	6.50281267353534
Pax6	0.542473515186816	3.6179417491406	3.18851824972467	1.73580481416435	1.66115665684038	1.34336101313388	0.599185669442071	3.88841910450397	6.50006703878065	6.46192476430248	6.08704050922509	5.3712675599035
Olig2	5.30450628624703	2.7665881927937	8.67974183501185	7.7937855287465	6.24816232078089	5.19538414947758	5.10213390663057	1.03113909567367	5.51052638216732	6.19663943929488	4.79879572152668	2.8392576045595
Nkx6-1	1.06268343966624	5.00538121493692	8.43408561260425	8.78869979850624	8.1871723479417	7.859056396984	1.36166798508843	2.62059611905077	5.79626316297721	6.93978532985144	6.88320938141313	6.21178331052093
Nkx2-2	0.425257626535446	0.0829183704124943	4.81015291982836	7.11352682678998	8.3790210952848	8.64099202296905	0.465463902708302	0.116866238013867	0.615427630052152	1.04191780789401	2.62007460794587	2.7949892068784
Foxa2	5.4567623651788	4.6975976541107	6.69184582481956	6.95474803475365	4.97341375765654	4.91632665706184	6.74907204426757	4.3261539536399	3.20609756539634	2.0645417694961	1.692495965134	0.415338463269735

## Sheet: Figure 1j
Spinal neurons markers
Mean Log2tpm+1 at indicated times points
SYMBOL	WT-D3	WT-D4	WT-D5	WT-D6	KO-D3	KO-D4	KO-D5	KO-D6
Lhx1	4.16392661684521	2.0936782141182	4.28646835920753	6.27869669620605	4.63950635451652	2.5488779782667	7.46369167699113	8.49549826861057
Lhx5	0.590725083665891	0.480333706329052	1.34333082641471	1.88674896356078	0.790297949853484	1.31795848863153	5.94592652570238	7.7288650507784
Pax2	2.27854560813362	0.643358161736435	0.572187186751207	1.0020336508605	2.05640227457677	2.37698725269183	6.09417303359493	7.80370288270824
Evx1	6.11867883381295	2.92191584564508	1.08589196469094	1.18638043093632	5.79928124249725	2.09148307665889	3.55557168510084	4.69990724120917
En1	0.332586409082371	0.0376219283917225	2.51527995917883	0.826856345485896	0.267098930839057	0.363248543754731	5.87399868678712	7.43455474751094
Vsx2	0.156988358920253	0.0588688019489003	0.26648488350078	1.25448481529891	0.196389443226265	0.0277951208191202	2.22683416517278	4.04013399941345
Isl1	0.174893852397124	4.2171464955613	6.80741907821152	7.04289052101347	0.358238787263147	1.36601160531793	4.65057413725452	5.20382693936588
Isl2	0.792844244619353	1.76448277413589	6.63799148149228	6.84697546551195	0.326667443757973	0.550875846362931	4.48402382878473	5.97140001851009
Mnx1	5.51259639901588	4.38032467398458	6.75334095292244	7.259090049935	5.29469842350296	3.24753480967718	4.90896509059765	5.60821161557137
Sim1	0.484681237163311	1.22287247516937	2.91903453390481	6.27014321615109	1.43414129180219	1.19613037775982	0.77490752975265	1.22907568403259

## Sheet: Figure 1k
qPCR analysis for Olig2 day 4 (2-DCT)
WT	Rpgrip1l-/-
0.550837	0.0322614
0.312635	0.00792345
2.67076	0.119056
0.242111	0.00373329
1.45607	0.11612

## Sheet: Figure 1l
qPCR analysis for Dbx1day 4 (2-DCT)
WT	Rpgrip1l-/-
0.00261036	0.175523
0.00283468	0.10837
0.00365703	0.272511
0.0303687	0.0459461
0.00653646	0.164633

## Sheet: Figure 2a
qPCR analysis for Gli1 at day 4 (Fold Change)
	WT				Rpgrip1l-/-
Day 2	0.613834	0.812653	0.596506	0.820173	0.39547	0.935385	1.10592	0.653033
Day 3	2.64648	1.63264	5.79341	6.20288	0.94527	1.1914	1.04172	1.25884
Day 4	10.6027	2.03929	7.73174	9.85191	1.5148	1.14742	1.43602	1.1222
Day 5	2.65407	0.0888553	2.16934	2.19639	1.05246	0.149656	0.636317	0.415662

## Sheet: Figure 2b
qPCR analysis for Patched1 at day 4 (Fold Change)
	WT				Rpgrip1l-/-
Day 2	0.858584	1.02332	0.668999	1.4491	0.723009	1.07016	0.83852	1.5784
Day 3	2.8548	8.01709	5.66867	4.85578	1.31101	1.52008	1.85767	1.90241
Day 4	14.2194	13.057	11.3217	8.58044	3.36514	2.95831	3.04514	2.42641
Day 5	7.8421	6.39426	5.55701	5.95714	3.72822	4.58203	2.85543	3.30208

[truncated: 114 more sheets: Figure 2d, Figure 2e, Figure 3b, Figure 3c, Figure 3d, Figure 3e, Figure 3f, Figure 3g, Figure 3h, Figure 4a, Figure 4d, Figure 4e, Figure 4g, Figure 4j, Figure 4k, Figure 4l, Figure 5a, Figure 5b, c, Figure 5d, Figure 5e, f …]
